# Supplementary material for: Effects of the Toxic Non-Protein Amino Acid β-Methylamino-L-Alanine (BMAA) on Intracellular Amino Acid Levels in Neuroblastoma Cells
Source: Toxins (Basel). 2023 Nov 9;15(11):647. doi: 10.3390/toxins15110647 (PMC10674354; doi:10.3390/toxins15110647)
Supplement: Supplementary file 1 [file toxins-15-00647-s001.zip]

Archive with 1 entries (1 files):
- toxins-2672170-supplementary.pdf
